# Supplementary material for: A ubiquitylation site in Cockayne syndrome B required for repair of oxidative DNA damage, but not for transcription-coupled nucleotide excision repair
Source: Nucleic Acids Res. 2016 Apr 7;44(11):5246–55. doi: 10.1093/nar/gkw216 (PMC4914099; doi:10.1093/nar/gkw216)
Supplement: Supplementary Data [file gkw216_Supplementary_Data.zip]

Archive with 1 entries (1 files):
- nar-03421-d-2015-File008.pdf
